# Supplementary material for: Ionic Liquids as Alternative Curing Agents for Conductive Epoxy/CNT Nanocomposites with Improved Adhesive Properties
Source: Nanomaterials (Basel). 2023 Feb 14;13(4):725. doi: 10.3390/nano13040725 (PMC9966306; doi:10.3390/nano13040725)
Supplement: Supplementary file 1 [file nanomaterials-13-00725-s001.zip]

Archive with 1 entries (1 files):
- nanomaterials-2198966-supplementary.pdf
